# Supplementary material for: Oral Mycobiome Differences in Various Spatial Niches With and Without Severe Early Childhood Caries
Source: Front Pediatr. 2021 Nov 15;9:748656. doi: 10.3389/fped.2021.748656 (PMC8634708; doi:10.3389/fped.2021.748656)
Supplement: Supplementary file 2 [file Table_1.XLSX]

## Sheet: Sheet1
Dentition	Group	Number of Samples	Sample Types	Patient Count
Primary	S-ECC	SE1-FMIX	healthy tooth surfaces plaque	SE1
Primary	S-ECC	SE1-SMIX	decayed tooth surfaces plaque
Primary	S-ECC	SE1-DMIX	carious lesions
Primary	S-ECC	SE1-S	unstimulated saliva
Primary	S-ECC	SE2-FMIX	healthy tooth surfaces plaque	SE2
Primary	S-ECC	SE2-SMIX	decayed tooth surfaces plaque
Primary	S-ECC	SE2-DMIX	carious lesions
Primary	S-ECC	SE2-S	unstimulated saliva
Primary	S-ECC	SE3-FMIX	healthy tooth surfaces plaque	SE3
Primary	S-ECC	SE3-SMIX	decayed tooth surfaces plaque
Primary	S-ECC	SE3-DMIX	carious lesions
Primary	S-ECC	SE3-S	unstimulated saliva
Primary	S-ECC	SE4-FMIX	healthy tooth surfaces plaque	SE4
Primary	S-ECC	SE4-SMIX	decayed tooth surfaces plaque
Primary	S-ECC	SE4-DMIX	carious lesions
Primary	S-ECC	SE4-S	unstimulated saliva
Primary	S-ECC	SE5-FMIX	healthy tooth surfaces plaque	SE5
Primary	S-ECC	SE5-SMIX	decayed tooth surfaces plaque
Primary	S-ECC	SE5-DMIX	carious lesions
Primary	S-ECC	SE5-S	unstimulated saliva
Primary	S-ECC	SE6-FMIX	healthy tooth surfaces plaque	SE6
Primary	S-ECC	SE6-SMIX	decayed tooth surfaces plaque
Primary	S-ECC	SE6-DMIX	carious lesions
Primary	S-ECC	SE6-S	unstimulated saliva
Primary	S-ECC	SE7-FMIX	healthy tooth surfaces plaque	SE7
Primary	S-ECC	SE7-SMIX	decayed tooth surfaces plaque
Primary	S-ECC	SE7-DMIX	carious lesions
Primary	S-ECC	SE7-S	unstimulated saliva
Primary	S-ECC	SE8-FMIX	healthy tooth surfaces plaque	SE8
Primary	S-ECC	SE8-SMIX	decayed tooth surfaces plaque
Primary	S-ECC	SE8-DMIX	carious lesions
Primary	S-ECC	SE8-S	unstimulated saliva
Primary	CF	CF1-FMIX	healthy tooth surfaces plaque	CF1
Primary	CF	CF1-S	unstimulated saliva
Primary	CF	CF2-FMIX	healthy tooth surfaces plaque	CF2
Primary	CF	CF2-S	unstimulated saliva
Primary	CF	CF3-FMIX	healthy tooth surfaces plaque	CF3
Primary	CF	CF3-S	unstimulated saliva
Primary	CF	CF4-FMIX	healthy tooth surfaces plaque	CF4
Primary	CF	CF4-S	unstimulated saliva
Primary	CF	CF5-FMIX	healthy tooth surfaces plaque	CF5
Primary	CF	CF5-S	unstimulated saliva
Primary	CF	CF6-FMIX	healthy tooth surfaces plaque	CF6
Primary	CF	CF6-S	unstimulated saliva
Primary	CF	CF7-FMIX	healthy tooth surfaces plaque	CF7
Primary	CF	CF7-S	unstimulated saliva
Primary	CF	CF8-FMIX	healthy tooth surfaces plaque	CF8
Primary	CF	CF8-S	unstimulated saliva
