# Supplementary material for: Oral Mycobiome Differences in Various Spatial Niches With and Without Severe Early Childhood Caries
Source: Front Pediatr. 2021 Nov 15;9:748656. doi: 10.3389/fped.2021.748656 (PMC8634708; doi:10.3389/fped.2021.748656)
Supplement: Supplementary file 3 [file Table_2.XLSX]

## Sheet: Sheet1
Categories	A	observed-delta	expected-delta	Significance
CF.FMIX-SE.FMIX	0.02707	0.8307	0.8538	0.01
CF.S-SE.S	0.05145	0.8602	0.9068	0.001
