# Supplementary material for: Oral Mycobiome Differences in Various Spatial Niches With and Without Severe Early Childhood Caries
Source: Front Pediatr. 2021 Nov 15;9:748656. doi: 10.3389/fped.2021.748656 (PMC8634708; doi:10.3389/fped.2021.748656)
Supplement: Supplementary file 4 [file Table_3.XLSX]

## Sheet: Sheet1
Taxonomy	Candida	Aspergillus	Bipolaris	Alternaria	Cutaneotrichosporon	Talaromyces	Cladosporium	Fusarium
SE.FMIX	0.231539	0.042659	0.002791	0.088375	0.000766	0.013703	0.01139	0.031123
SE.SMIX	0.362874	0.010163	0.000939	0.127162	6.2e-05	0.0035	0.001723	0.005325
SE.DMIX	0.537538	0.121447	0.003114	0.058369	0.005019	0.00303	0.035292	0.008404
SE.S	0.461093	0.018368	0.001103	0.02321	0.000368	0.063583	0.003535	0.017096
CF.FMIX	0.004913	0.032252	0.109786	0.275744	0.004284	0.001382	0.009915	0.018403
CF.S	0.005405	0.171846	0.0014	0.089589	0.079683	0.004528	0.040315	0.012923
